# Supplementary material for: A new pharmacodynamic approach to study antibiotic combinations against enterococci in vivo: Application to ampicillin plus ceftriaxone
Source: PLoS One. 2020 Dec 8;15(12):e0243365. doi: 10.1371/journal.pone.0243365 (PMC7723291; doi:10.1371/journal.pone.0243365)
Supplement: S2 File — (XLSX) [file pone.0243365.s009.xlsx]

## Sheet: ATCC 29212
In vivo data against Enterococcus faecalis ATCC 29212
AMP dose	Antimicrobial Effect (log CFU/g)
mg/kg/day	AMP mono	AMP + CRO 200	AMP + CRO 50	AMP + CRO 37.5	AMP + CRO 25	AMP + CRO 12.5	AMP + CRO 3.125
	Log10 CFU/g
2400	-5.87
2400	-5.33
600	-4.87
600	-5.07
300	-4.9
300	-5.1
150	-2.02
150	-2.85
37.5	-0.78
37.5	-0.78
9.375	-0.54
9.375	-0.38
2400	-4.52
2400	-4.65
1200	-4.74
1200	-4.78
300	-3.44
300	-4.35
75	-0.57
75	-0.75
18.75	-0.76
18.75	-0.82
2400	-5.23
2400	-4.38
600	-4.48
600	-4.43
300	-4.49
300	-4.8
150	-3.23
150	-3.84
37.5	-0.25
37.5	-0.73
9.375	-0.64
9.375	-0.32
2400		-5.44
2400		-5.19
600		-6.1
600		-5.25
300		-4.82
300		-5.06
150		-4.79
150		-4.6
37.5		-2.04
37.5		-2.48
9.375		-0.66
9.375		-0.8
2400			-4.74
2400			-5.6
1200			-5.19
1200			-5.09
600			-5.49
600			-5.12
300			-4.77
300			-5.39
150			-4.19
150			-4.25
75			-3.98
75			-3.47
37.5			-1.21
37.5			-1.64
18.75			-1.58
18.75			-0.93
2400				-4.91
2400				-4.72
600				-5.09
600				-4.5
150				-4.66
150				-4.43
37.5				-1.57
37.5				-1.5
9.375				-0.53
9.375				-0.48
2400					-4.775
2400					-4.433
600					-4.769
600					-4.856
150					-4.266
150					-4.685
37.5					-1.091
37.5					-1.865
9.375					-0.801
9.375					-0.566
2400						-4.369
2400						-4.229
600						-4.504
600						-4.254
150						-2.398
150						-3.878
37.5						0.066
37.5						-0.172
9.375						0.142
9.375						-0.066
2400							-4.56
2400							-4.3
600							-4.17
600							-4.25
300							-4.38
300							-4.53
150							-3.16
150							-3.9
37.5							-0.41
37.5							-0.48
9.375							0.12
9.375							-0.22
2400							-4.29
2400							-4.15
600							-4.04
600							-4.22
150							-2.89
150							-2.04
37.5							-0.18
37.5							-0.17
9.375							0.69
9.375							-0.01

## Sheet: ATCC 19434
In vivo data against Enterococcus faecium ATCC 19434
AMP dose	Antimicrobial Effect (log CFU/g)
mg/kg/day	AMP mono	AMP + CRO 200
1200	-7.45	-7.45
600	-7.45	-7.45
600	-7.45	-7.45
300	-6.53	-7.3
300	-6.4	-7.15
225	-2.21	-3.94
225	-2.86	-3.79
150	-1.68	-2.45
150	-1.24	-2.49
75	-0.01	0.01
75	-0.01	-0.02
18.75	-0.08	0
18.75	0	-0.02

## Sheet: ATCC 51299
In vivo data against Enterococcus faecalis ATCC 51299
AMP dose	Antimicrobial Effect (log CFU/g)
mg/kg/day	AMP mono	AMP +CRO 25	AMP+CRO 100
2400	-4.50379	-4.47315	-4.69007
2400	-4.41958	-4.51149	-4.67513
600	-4.09261	-4.46787	-4.67801
600	-4.27764	-4.48636	-4.75419
150	-2.33192	-4.22463	-4.10155
150	-2.56615	-4.05413	-4.05132
75	-1.88109	-3.55088	-3.15845
75	-1.81399	-3.99722	-3.92829
37.5	-0.722163	-2.92536	-2.76516
37.5	-0.66648	-2.88609	-2.50211
18	-1.1331	-1.92148	-2.54679
18	-0.647943	-1.60973	-1.85209
